# Supplementary material for: Bias-invariant RNA-sequencing metadata annotation
Source: Gigascience. 2021 Sep 22;10(9):giab064. doi: 10.1093/gigascience/giab064 (PMC8559615; doi:10.1093/gigascience/giab064)
Supplement: giab064_Supplemental_Files [file giab064_supplemental_files.zip]

Archive with 13 entries (13 files):
- figure_S10_overfit_training_data.png
- figure_S11_tpr.png
- figure_S12_mlp_vs_da.png
- figure_S1_bias_vis.png
- figure_S2_srna_removal.png
- figure_S3_tissue_overlap.png
- figure_S4_sx_sumy.png
- figure_S5_model_config.png
- figure_S6_da_short.png
- figure_S7_per_class_accuracy.png
- figure_S8_sex_tcga.png
- figure_S9_mlp_g_s_inc.png
- tables.pdf
